# Supplementary material for: Can harmonisation of outcomes bridge the translation gap for pre-clinical research? A systematic review of outcomes measured in mouse models of type 2 diabetes
Source: J Transl Med. 2020 Dec 9;18:468. doi: 10.1186/s12967-020-02649-6 (PMC7727210; doi:10.1186/s12967-020-02649-6)
Supplement: Supplementary file 1 — Additional file 1. Included Studies [file 12967_2020_2649_MOESM1_ESM.xlsx]

## Sheet: Included studies
Author	Title	Year
M. Oguchi, Wada K., Honma H., Tanaka A., Kaneko T., Sakakibara S., Ohsumi J., Serizawa N., Fujiwara T., Horikoshi H. and Fujita T.	Molecular design, synthesis, and hypoglycemic activity of a series of thiazolidine-2,4-diones	2000
A. K. Ogawa, Willoughby C. A., Bergeron R., Ellsworth K. P., Geissler W. M., Myers R. W., Yao J., Harris G. and Chapman K. T.	Glucose-lowering in a db/db mouse model by dihydropyridine diacid glycogen phosphorylase inhibitors	2003
B. Plotkin, Kaidanovich O., Talior I. and Eldar-Finkelman H.	Insulin mimetic action of synthetic phosphorylated peptide inhibitors of glycogen synthase kinase-3	2003
B. X. Wang, Zhou Q. L., Yang M., Wang Y., Cui Z. Y., Liu Y. Q. and Ikejima T.	Hypoglycemic activity of ginseng glycopeptide	2003
C. Dufresne, Roy P., Wang Z., Asante-Appiah E., Cromlish W., Boie Y., Forghani F., Desmarais S., Wang Q., Skorey K., Waddleton D., Ramachandran C., Kennedy B. P., Xu L., Gordon R., Chan C. C. and Leblanc Y.	The development of potent non-peptidic PTP-1B inhibitors	2004
T. Deng, Shan S., Li Z. B., Wu Z. W., Liao C. Z., Ko B., Lu X. P., Cheng J. and Ning Z. Q.	A new retinoid-like compound that activates peroxisome proliferator- activated receptors and lowers blood glucose in diabetic mice	2005
A. M. Warshawsky, Alt C. A., Brozinick J. T., Harkness A. R., Hawkins E. D., Henry J. R., Matthews D. P., Miller A. R., Misener E. A., Montrose-Rafizadeh C., Rhodes G. A., Shen Q., Vance J. A., Udodong U. E., Wang M., Zhang T. Y. and Zink R. W.	Synthesis and evaluation of aminomethyl dihydrocinnamates as a new class of PPAR ligands	2006
S. Garcia-Vicente, Yraola F., Marti L., Gonzalez-Munoz E., Garcia-Barrado M. J., Canto C., Abella A., Bour S., Artuch R., Sierra C., Brandi N., Carpene C., Moratinos J., Camps M., Palacin M., Testar X., Guma A., Albericio F., Royo M., Mian A. and Zorzano A.	Oral insulin-mimetic compounds that act independently of insulin	2007
G. Semple, Fioravanti B., Pereira G., Calderon I., Uy J., Choi K., Xiong Y., Ren A., Morgan M., Dave V., Thomsen W., Unett D. J., Xing C., Bossie S., Carroll C., Chu Z. L., Grottick A. J., Hauser E. K., Leonard J. and Jones R. M.	Discovery of the first potent and orally efficacious agonist of the orphan G-protein coupled receptor 119	2008
T. Maruyama, Onda K., Hayakawa M., Suzuki T., Kimizuka T., Matsui T., Takasu T., Nagase I., Hamada N. and Ohta M.	Synthesis and evaluation of novel phenylethanolamine derivatives containing acetanilides as potent and selective b 3-adrenergic receptor agonists	2010
R. A. Adisa, Choudhary M. I. and Olorunsogo O. O.	Hypoglycemic activity of Buchholzia coriacea (Capparaceae) seeds in streptozotocin-induced diabetic rats and mice	2011
Z. Lu, Jia Q., Wang R., Wu X., Wu Y., Huang C. and Li Y.	Hypoglycemic activities of A- and B-type procyanidin oligomer-rich extracts from different Cinnamon barks	2011
Y. Ohtake, Sato T., Matsuoka H., Nishimoto M., Taka N., Takano K., Yamamoto K., Ohmori M., Higuchi T., Murakata M., Kobayashi T., Morikawa K., Shimma N., Suzuki M., Hagita H., Ozawa K., Yamaguchi K., Kato M. and Ikeda S.	5a-Carba-β-d-glucopyranose derivatives as novel sodium-dependent glucose cotransporter 2 (SGLT2) inhibitors for the treatment of type 2 diabetes	2011
C. Sinz, Chang J., Lins A. R., Brady E., Candelore M., Dallas-Yang Q., Ding V., Jiang G., Lin Z., Mock S., Qureshi S., Salituro G., Saperstein R., Shang J., Szalkowski D., Tota L., Vincent S., Wright M., Xu S., Yang X., Zhang B., Tata J., Kim R. and Parmee E.	Discovery of cyclic guanidines as potent, orally active, human glucagon receptor antagonists	2011
F. Selis, Schrepfer R., Sanna R., Scaramuzza S., Tonon G., Dedoni S., Onali P., Orsini G. and Genovese S.	Enzymatic mono-pegylation of glucagon-like peptide 1 towards long lasting treatment of type 2 diabetes	2012
B. Zhang, Chen T., Chen Z., Wang M., Zheng D., Wu J., Jiang X. and Li X.	Synthesis and anti-hyperglycemic activity of hesperidin derivatives	2012
K. Park, Lee B. M., Hyun K. H., Lee D. H., Choi H. H., Kim H., Chong W., Kim K. B. and Nam S. Y.	Discovery of 3-(4-methanesulfonylphenoxy)-N-[1-(2-methoxy-ethoxymethyl)-1H- pyrazol-3-yl]-5-(3-methylpyridin-2-yl)-benzamide as a novel glucokinase activator (GKA) for the treatment of type 2 diabetes mellitus	2014
P. K. Sasmal, Jaleel M., Rao P. T., Munikumar M., Bhattacharya M., Kumar N. R., Neelima P., Rawoof K. A., Rao P. N., Abbineni C., Roshaiah M., Sridhar S., Kumar T. R., Vinu M. C. A., Potluri V., Misra P., Talwar R. and Das S. K.	Novel 4-oxothienopyrimidinyl propanoic acid derivatives as AMPactivated protein kinase (AMPK) activators	2014
Z. Li, Wang X., Xu X., Yang J., Xia W., Zhou X., Huang W. and Qian H.	Design, synthesis and biological activity of phenoxyacetic acid derivatives as novel free fatty acid receptor 1 agonists	2015
S. Lin, Zhang F., Jiang G., Qureshi S. A., Yang X., Chicchi G. G., Tota L., Bansal A., Brady E., Trujillo M., Salituro G., Miller C., Tata J. R., Zhang B. B. and Parmee E. R.	A novel series of indazole-/indole-based glucagon receptor antagonists	2015
S. Li, Xu H., Cui S., Wu F., Zhang Y., Su M., Gong Y., Qiu S., Jiao Q., Qin C., Shan J., Zhang M., Wang J., Yin Q., Xu M., Liu X., Wang R., Zhu L., Li J., Xu Y., Jiang H., Zhao Z., Li J. and Li H.	Discovery and Rational Design of Natural-Product-Derived 2-Phenyl-3,4-dihydro-2H-benzo[f]chromen-3-amine Analogs as Novel and Potent Dipeptidyl Peptidase 4 (DPP-4) Inhibitors for the Treatment of Type 2 Diabetes	2016
T. Yamasaki, Hirose H., Yamashita T., Takakura N., Morimoto S., Nakahata T., Kina A., Nakano Y., Okano Tamura Y., Sugama J., Odani T., Shimizu Y., Iwasaki S., Watanabe M., Maekawa T. and Kasai S.	Discovery of novel somatostatin receptor subtype 5 (SSTR5) antagonists: Pharmacological studies and design to improve pharmacokinetic profiles and human Ether-a-go-go-related gene (hERG) inhibition	2017
X. Zhang, Cai C., Sui Z., Macielag M., Wang Y., Yan W., Suckow A., Hua H., Bell A., Haug P., Clapper W., Jenkinson C., Gunnet J., Leonard J. and Murray W. V.	Discovery of an Isothiazole-Based Phenylpropanoic Acid GPR120 Agonist as a Development Candidate for Type 2 Diabetes	2017
S. F. Neelamkavil, Stamford A. W., Kowalski T., Biswas D., Boyle C., Chackalamannil S., Xia Y., Jayne C., Neustadt B., Hao J., Liu H., Dai X., Baker H., Hawes B., O'Neill K., Tang H. and Greenlee W. J.	Discovery of MK-8282 as a Potent G-Protein-Coupled Receptor 119 Agonist for the Treatment of Type 2 Diabetes	2018
T. Sohda, Mizuno K., Tawada H., Sugiyama Y., Fujita T. and Kawamatsu Y.	Studies on Antidiabetic Agents. I. Synthesis of 5-[4-(2-Methyl-2-phenylpropoxy)-benzyl]thiazolidine-2,4-dione (AL-321) and Related Compounds	1982
T. Hosokawa, Ando K. and Tamura G.	Structural and functional abnormalities in the adipocyte plasma membrane from db/db mouse, and the effect on the abnormalities of oral treatment with AS-6	1984
H. Ichiki, Miura T., Kubo M., Ishihara E., Komatsu Y., Tanigawa K. and Okada M.	New antidiabetic compounds, mangiferin and its glucoside	1998
M. S. Malamas, Largis E., Gunawan I., Li Z., Tillett J., Han S. C. H. and Mulvey R.	Potent, selective aminothiazolidinediones agonists of the human β3 Adrenergic receptor	2000
M. S. Malamas, Sredy J., Gunawan I., Mihan B., Sawicki D. R., Seestaller L., Sullivan D. and Flam B. R.	New azolidinediones as inhibitors of protein tyrosine phosphatase lb with antihyperglycemic properties	2000
B. B. Lohray, Lohray V. B., Bajji A. C., Kalchar S., Poondra R. R., Padakanti S., Chakrabarti R., Vikramadithyan R. K., Misra P., Juluri S., Mamidi N. V. S. R. and Rajagopalan R.	(-)3-[4-[2-(phenoxazin-10-yl)ethoxy]phenyl]-2-ethoxypropanoic acid [(-)DRF 2725]: A dual PPAR agonist with potent antihyperglycemic and lipid modulating activity	2001
S. K. Das, Reddy K. A., Abbineni C., Iqbal J., Suresh J., Premkumar M. and Chakrabarti R.	Novel thieno oxazine analogues as antihyperglycemic and lipid modulating agents	2003
J. F. Dropinski, Akiyama T., Einstein M., Habulihaz B., Doebber T., Berger J. P., Meinke P. T. and Shi G. Q.	Synthesis and biological activities of novel aryl indole-2-carboxylic acid analogs as PPARγ partial agonists	2005
W. K. Oh, Lee C. H., Lee M. S., Bae E. Y., Sohn C. B., Oh H., Kim B. Y. and Ahn J. S.	Antidiabetic effects of extracts from Psidium guajava	2005
B. D. Green, Gault V. A., O'Harte F. P. and Flatt P. R.	A comparison of the cellular and biological properties of DPP-IV-resistant N-glucitol analogues of glucagon-like peptide-1 and glucose-dependent insulinotropic polypeptide	2005
E. Kim, Park C. S., Han T., Bae M. H., Chong W., Lee C. H., Shin Y. A., Ahn B. N., Kim M. K., Shin C. Y., Son M. H., Kim J. K., Moon H. S., Shim H. J., Kim E. J., Kim S. H., Lim J. I. and Lee C. H.	Design, synthesis, and evaluation of novel aryl-tetrahydropyridine PPARα/γ dual agonists	2008
A. K. Tamrakar, Yadav P. P., Tiwari P., Maurya R. and Srivastava A. K.	Identification of pongamol and karanjin as lead compounds with antihyperglycemic activity from Pongamia pinnata fruits	2008
H. Y. Lee, Yea K., Kim J., Lee B. D., Chae Y. C., Kim H. S., Lee D. W., Kim S. H., Cho J. H., Jin C. J., Koh D. S., Park K. S., Suh P. G. and Ryu S. H.	Epidermal growth factor increases insulin secretion and lowers blood glucose in diabetic mice	2008
X. Chen, Liu Y., Bai X., Wen L., Fang J., Ye M. and Chen J.	Hypoglycemic polysaccharides from the tuberous root of Liriope spicata	2009
Y. L. Leu, Chen Y. W., Yang C. Y., Huang C. F., Lin G. H., Tsai K. S., Yang R. S. and Liu S. H.	Extract isolated from Angelica hirsutiflora with insulin secretagogue activity	2009
H. Yan, Gu W., Yang J., Bi V., Shen Y., Lee E., Winters K. A., Komorowski R., Zhang C., Patel J. J., Caughey D., Elliott G. S., Lau Y. Y., Wang J., Li Y. S., Boone T., Lindberg R. A., Hu S. and Veniant M. M.	Fully human monoclonal antibodies antagonizing the glucagon receptor improve glucose homeostasis in mice and monkeys	2009
Y. l Ye, Zhou Z., Zou H. j, Shen Y., Xu T. f, Tang J., Yin H. z, Chen M. l, Leng Y. and Shen J. h	Discovery of novel dual functional agent as PPARγ agonist and 11β-HSD1 inhibitor for the treatment of diabetes	2009
J. Davis, Singh S., Sethi S., Roy S., Mittra S., Rayasam G., Bansal V., Sattigeri J. and Ray A.	Nature of action of sitagliptin, the dipeptidyl peptidase-IV inhibitor in diabetic animals	2010
S. H. Lee, Park M. H., Heo S. J., Kang S. M., Ko S. C., Han J. S. and Jeon Y. J.	Dieckol isolated from Ecklonia cava inhibits α-glucosidase and α-amylase in vitro and alleviates postprandial hyperglycemia in streptozotocin-induced diabetic mice	2010
S. Nomura, Sakamaki S., Hongu M., Kawanishi E., Koga Y., Sakamoto T., Yamamoto Y., Ueta K., Kimata H., Nakayama K. and Tsuda-Tsukimoto M.	Discovery of canagliflozin, a novel C-glucoside with thiophene ring, as sodium-dependent glucose cotransporter 2 inhibitor for the treatment of type 2 diabetes mellitus (1)	2010
K. Yamamoto, Uchida S., Kitano K., Fukuhara N., Okumura-Kitajima L., Gunji E., Kozakai A., Tomoike H., Kojima N., Asami J., Toyoda H., Arai M., Takahashi T. and Takahashi K.	TS-071 is a novel, potent and selective renal sodium-glucose cotransporter 2 (SGLT2) inhibitor with anti-hyperglycaemic activity	2011
H. Kim, Park H., Lee J., Kim T. H., Lee E. S., Oh K. T., Lee K. C. and Youn Y. S.	Highly porous large poly(lactic-co-glycolic acid) microspheres adsorbed with palmityl-acylated exendin-4 as a long-acting inhalation system for treating diabetes	2011
J. Lee, Lee C., Kim I., Moon H. R., Kim T. H., Oh K. T., Lee E. S., Lee K. C. and Youn Y. S.	Preparation and evaluation of palmitic acid-conjugated exendin-4 with delayed absorption and prolonged circulation for longer hypoglycemia	2012
A. J. Zhang, Rimando A. M., Fish W., Mentreddy S. R. and Mathews S. T.	Serviceberry [Amelanchier alnifolia (Nutt.) Nutt. ex. M. Roem (Rosaceae)] leaf extract inhibits mammalian α-glucosidase activity and suppresses postprandial glycemic response in a mouse model of diet-induced obesity and hyperglycemia	2012
N. Irwin, Franklin Z. J. and O'Harte F. P. M.	DesHis1Glu9-glucagon-[mPEG] and desHis 1Glu9(Lys30PAL)-glucagon: Long-acting peptide-based PEGylated and acylated glucagon receptor antagonists with potential antidiabetic activity	2013
L. J. Kong, Feng W., Wright M., Chen Y., Dallas-Yang Q., Zhou Y. P. and Berger J. P.	FGF21 suppresses hepatic glucose production through the activation of atypical protein kinase Ci/λ	2013
M. H. Park, Ju J. W., Park M. J. and Han J. S.	Daidzein inhibits carbohydrate digestive enzymes in vitro and alleviates postprandial hyperglycemia in diabetic mice	2013
S. Y. Ma, Ning M. M., Zou Q. A., Feng Y., Ye Y. L., Shen J. H. and Leng Y.	OL3, a novel low-absorbed TGR5 agonist with reduced side effects, lowered blood glucose via dual actions on TGR5 activation and DPP-4 inhibition	2016
A. M. Deshpande, Bhuniya D., De S., Dave B., Vyavahare V. P., Kurhade S. H., Kandalkar S. R., Naik K. P., Kobal B. S., Kaduskar R. D., Basu S., Jain V., Patil P., Chaturvedi Joshi S., Bhat G., Raje A. A., Reddy S., Gundu J., Madgula V., Tambe S., Shitole P., Umrani D., Chugh A., Palle V. P. and Mookhtiar K. A.	Discovery of liver-directed glucokinase activator having anti-hyperglycemic effect without hypoglycemia	2017
T. Sohda, Mizuno K., Imamiya E., Sugiyama Y., Fujita T. and Kawamatsu Y.	Studies on Antidiabetic Agents. II. Synthesis of 5-[4-(1-Methylcyclohexylmethoxy)-benzyl]thiazolidine-2,4-dione (ADD-3878) and Its Derivatives	1982
K. L. Kees, Cheeseman R. S., Prozialeck D. H. and Steiner K. E.	Perfluoro-N-[4-(lH-tetrazol-5-ylmethyl)phenyl]-alkanamides. A New Class of Oral Antidiabetic Agents	1989
A. Zask, Jirkovsky I., Nowicki J. W. and McCaleb M. L.	Synthesis and Antihyperglycemic Activity of Novel 5-(Naphthalenylsulfonyl)-2,4-thiazolidinediones	1990
D. E. Bierer	Ethnobotanical-directed discovery of the antihyperglycemic properties of cryptolepine: Its isolation from Cryptolepis sanguinolenta, synthesis, and in vitro and in vivo activities	1998
J. R. Carney, Krenisky J. M., Williamson R. T., Luo J., Carlson T. J., Hsu V. L. and Moswa J. L.	Maprouneacin, a new daphnane diterpenoid with potent antihyperglycemic activity from Maprounea africana	1999
R. P. Ubillas, Mendez C. D., Jolad S. D., Luo J., King S. R., Carlson T. J. and Fort D. M.	Antihyperglycemic acetylenic glucosides from Bidens pilosa	2000
D. M. Fort, Ubillas R. P., Mendez C. D., Jolad S. D., Inman W. D., Carney J. R., Chen J. L., Ianiro T. T., Hasbun C., Bruening R. C., Luo J., Reed M. J., Iwu M., Carlson T. J., King S. R., Bierer D. E. and Cooper R.	Novel antihyperglycemic terpenoid-quinones from Pycnanthus angolensis	2000
H. Tsuneki, Ishizuka M., Terasawa M., Wu J. B., Sasaoka T. and Kimura I.	Effect of green tea on blood glucose levels and serum proteomic patterns in diabetic (db/db) mice and on glucose metabolism in healthy humans	2004
M. S. Chang, Oh M. S., Kim D. R., Jung K. J., Park S., Choi S. B., Ko B. S. and Park S. K.	Effects of Okchun-San, a herbal formulation, on blood glucose levels and body weight in a model of Type 2 diabetes	2006
N. Irwin, O'Harte F. P. M., Gault V. A., Green B. D., Greer B., Harriott P., Bailey C. J. and Flatt P. R.	GIP(Lys16PAL) and GIP(Lys37PAL): Novel long-acting acylated analogues of glucose-dependent insulinotropic polypeptide with improved antidiabetic potential	2006
D. M. Ribnicky, Poulev A., Watford M., Cefalu W. T. and Raskin I.	Antihyperglycemic activity of Tarralin™, an ethanolic extract of Artemisia dracunculus L	2006
H. Zhang, Matsuda H., Kumahara A., Ito Y., Nakamura S. and Yoshikawa M.	New type of anti-diabetic compounds from the processed leaves of Hydrangea macrophylla var. thunbergii (Hydrangeae Dulcis Folium)	2007
S. Y. Chae, Chun G. Y., Lee S., Jin C. H., Lee E. S., Lee K. C. and Youn Y. S.	Pharmacokinetic and pharmacodynamic evaluation of site-specific pegylated glucagon-like peptide-1 analogs as flexible postprandial-glucose controllers	2009
W. Liu, Liu K., Wood H. B., McCann M. E., Doebber T. W., Chang C. H., Akiyama T. E., Einstein M., Berger J. P. and Meinke P. T.	Discovery of a peroxisome proliferator activated receptor γ (PPARγ) modulator with balanced PPARα activity for the treatment of type 2 diabetes and dyslipidemia	2009
M. Imamura, Nakanishi K., Suzuki T., Ikegai K., Shiraki R., Ogiyama T., Murakami T., Kurosaki E., Noda A., Kobayashi Y., Yokota M., Koide T., Kosakai K., Ohkura Y., Takeuchi M., Tomiyama H. and Ohta M.	Discovery of Ipragliflozin (ASP1941): A novel C-glucoside with benzothiophene structure as a potent and selective sodium glucose co-transporter 2 (SGLT2) inhibitor for the treatment of type 2 diabetes mellitus	2012
J. Lee, Lee C., Kim T. H., Lee E. S., Shin B. S., Chi S. C., Park E. S., Lee K. C. and Youn Y. S.	Self-assembled glycol chitosan nanogels containing palmityl-acylated exendin-4 peptide as a long-acting anti-diabetic inhalation system	2012
X. Du, Dransfield P. J., Lin D. C. H., Wong S., Wang Y., Wang Z., Kohn T., Yu M., Brown S. P., Vimolratana M., Zhu L., Li A. R., Su Y., Jiao X., Liu J., Swaminath G., Tran T., Luo J., Zhuang R., Zhang J., Guo Q., Li F., Connors R., Medina J. C. and Houze J. B.	Improving the pharmacokinetics of GPR40/FFA1 full agonists	2014
D. DeMong, Dai X., Hwa J., Miller M., Lin S. I., Kang L., Stamford A., Greenlee W., Yu W., Wong M., Lavey B., Kozlowski J., Zhou G., Yang D. Y., Patel B., Soriano A., Zhai Y., Sondey C., Zhang H., Lachowicz J., Grotz D., Cox K., Morrison R., Andreani T., Cao Y., Liang M., Meng T., McNamara P., Wong J., Bradley P., Feng K. I., Belani J., Chen P., Dai P., Gauuan J., Lin P. and Zhao H.	The discovery of N-((2H-tetrazol-5-yl)methyl)-4-((R)-1-((5r,8R)-8-(tert-butyl)-3-(3,5-dichlorophen yl)-2-oxo-1,4-diazaspiro[4.5]dec-3-en-1-yl)-4,4-dimethylpentyl)benzamide (SCH 900822): a potent and selective glucagon receptor antagonist	2014
K. Rozenberg, Smirin P., Sampson S. R. and Rosenzweig T.	Insulin-sensitizing and insulin-mimetic activities of Sarcopoterium spinosum extract	2014
P. Del Valle, Martínez A. L., Figueroa M., Raja H. A. and Mata R.	Alkaloids from the fungus Penicillium spathulatum as α-glucosidase inhibitors	2016
Y. H. Park, Choi H. H., Lee D. H., Chung S. Y., Yang N. Y., Kim D. H., Ju M. K., Han T. D., Nam S. Y. and Kim K. W.	YH18421, a novel GPR119 agonist exerts sustained glucose lowering and weight loss in diabetic mouse model	2017
Y. Xiao, Wang X., Wang B., Liu X., Xu X. and Tang R.	Long-term effect of biomineralized insulin nanoparticles on type 2 diabetes treatment	2017
J. G. Lee, Ryu J. H., Kim S. M., Park M. Y., Kim S. H., Shin Y. G., Sohn J. W., Kim H. H., Park Z. Y., Seong J. Y. and Kim J. I.	Replacement of the C-terminal Trp-cage of exendin-4 with a fatty acid improves therapeutic utility	2018
Y. Kunoh, Ogawa H., Nagasaka M., Asai H., Iguchi A., Niki A. and Sakamoto N.	Pharmacological studies on the hypoglycemic effect of 7,8-dihydro-2-(4-methylpiperazinyl)-4-(1-pyrrolidinyl)-6H-thiopyrano [3,2-d]pyrimidine dimaleate (MTP-1307), a novel hypoglycemic agent	1989
H. Ogawa, Kunoh Y., Sugiura T. and Nagasaka M.	Hypoglycemic activities of MTP-3631 a novel thiopyranopyrimidine derivative	1992
K. Kubo, Aoki H. and Nanba H.	Anti-diabetic activity present in the fruit body of Grifola frondosa (Maitake). I	1994
Y. Morimoto, Nishikawa K. and Ohashi M.	KB-R7785, A novel matrix metalloproteinase inhibitor, exerts ,its antidiabetic effect by inhibiting tumor necrosis factor-α production	1997
G. R. Madhavan, Chakrabarti R., Kumar S. K. B., Misra P., Mamidi R. N. V. S., Balraju V., Kasiram K., Babu R. K., Suresh J., Lohray B. B., Lohray V. B., Iqbal J. and Rajagopalan R.	Novel phthalazinone and benzoxazinone containing thiazolidinediones as antidiabetic and hypolipidemic agents	2001
Y. Momose, Maekawa T., Odaka H., Ikeda H. and Souda T.	Novel 5-substituted-1H-tetrazole derivatives as potent glucose and lipid lowering agents	2002
M. Sato, Tai T., Nunoura Y., Yajima Y., Kawashima S. and Tanaka K.	Dehydrotrametenolic acid induces preadipocyte differentiation and sensitizes animal models of noninsulin-dependent diabetes mellitus to insulin	2002
F. A. Moharram, Marzouk M. S., El-Toumy S. A. A., Ahmed A. A. E. and Aboutabl E. A.	Polyphenols of Melaleuca quinquenervia leaves - Pharmacological studies of grandinin	2003
J. T. Xie, Mehendale S. R., Wang A., Han A. H., Wu J. A., Osinski J. and Yuan C. S.	American ginseng leaf: Ginsenoside analysis and hypoglycemic activity	2004
P. V. Devasthale, Chen S., Jeon Y., Qu F., Shao C., Wang W., Zhang H., Cap M., Farrelly D., Golla R., Grover G., Harrity T., Ma Z., Moore L., Ren J., Seethala R., Cheng L., Sleph P., Sun W., Tieman A., Wetterau J. R., Doweyko A., Chandrasena G., Chang S. Y., Humphreys W. G., Sasseville V. G., Biller S. A., Ryono D. E., Selan F., Hariharan N. and Cheng P. T. W.	Design and Synthesis of N-[(4-Methoxyphenoxy)carbonyl]-N-[[4-[2-(5- methyl-2-phenyl-4-oxazolyl)ethoxy]phenyl]methyl]glycine [Muraglitazar/ BMS-298585], a Novel Peroxisome Proliferator-Activated Receptor r/γ Dual Agonist with Efficacious Glucose and Lipid-Lowering Activities	2005
S. Kanda, Nakashima R., Takahashi K., Tanaka J., Ogawa J., Ogata T., Yachi M., Araki K. and Ohsumi J.	Potent antidiabetic effects of rivoglitazone, a novel peroxisome proliferator-activated receptor-γ agonist, in obese diabetic rodent models	2009
A. Kumar, Ahmad P., Maurya R. A., Singh A. B. and Srivastava A. K.	Novel 2-aryl-naphtho[1,2-d]oxazole derivatives as potential PTP-1B inhibitors showing antihyperglycemic activities	2009
S. Y. Chae, Choi Y. G., Son S., Jung S. Y., Lee D. S. and Lee K. C.	The fatty acid conjugated exendin-4 analogs for type 2 antidiabetic therapeutics	2010
S. J. Lee, Choi S. E., Hwang Y. C., Jung I. R., Yi S. A., Jung J. G., Ku J. M., Jeoung K., Han S. J., Kim H. J., Kim D. J., Lee K. W. and Kang Y.	A compound (DW1182v) protecting high glucose/palmitate-induced glucolipotoxicity to INS-1 beta cells preserves islet integrity and improves hyperglycemia in obese db/db mouse	2012
L. Zhang, Chen J., Ning M., Zou Q., Leng Y. and Shen J.	Synthesis and evaluation of piperidine urea derivatives as efficacious 11β-hydroxysteroid dehydrogenase type 1 inhibitors in diabetic ob/ob mice	2012
J. Han, Sun L., Chu Y., Li Z., Huang D., Zhu X., Qian H. and Huang W.	Design, synthesis, and biological activity of novel dicoumarol glucagon-like peptide 1 conjugates	2013
L. Yu, Li K., Liu X., Chen C., Bao Y., Ci T., Chen Q. and Ding J.	In vitro and in vivo evaluation of a once-weekly formulation of an antidiabetic peptide drug exenatide in an injectable thermogel	2013
K. Otake, Azukizawa S., Takeda S., Fukui M., Kawahara A., Kitao T. and Shirahase H.	Novel 2,7-substituted (S)-1,2,3,4-tetrahydroisoquinoline-3-carboxylic acids: Peroxisome proliferator-activated receptor γ partial agonists with protein-tyrosine phosphatase 1B inhibition	2015
Y. Shibata, Kagechika K., Ota M., Yamaguchi M., Setoguchi M., Kubo H., Chiba K., Takano H., Akiyama C., Ono M., Nishi M. and Usui H.	Synthesis and structure-activity relationships of 2-aminoacetamide derivatives as peroxisome proliferator-activated receptor α/γ dual agonists	2015
A. Ahmed, Gulfraz M., Asad M. J., Qureshi R., Bibi S. and Shah S. I.	Hypoglycemic and hypocholesterolemic activity of leave of few medicinal plants against steptozotocin induced hyperglycemia	2016
H. Duan, Arora D., Li Y., Setiadi H., Xu D., Lim H. Y. and Wang W.	Identification of 1,2,3-triazole derivatives that protect pancreatic β cells against endoplasmic reticulum stress-mediated dysfunction and death through the inhibition of C/EBP-homologous protein expression	2016
C. Pirat, Dacquet C., Leclerc V., Hennuyer N., Beucher-Gaudin M., Zanirato G., Géant A., Staels B., Ktorza A., Farce A., Caignard D. H., Berthelot P. and Lebegue N.	Anti-diabetic activity of fused PPARγ-SIRT1 ligands with limited body-weight gain by mimicking calorie restriction and decreasing SGK1 expression	2017
T. Fujiwara, Sakamoto Y., Fukasawa I., Horikoshi H., Sugiyama M. and Fukumi H.	Effects of the new hypoglycemic agent 2-piperazinyl-4-methyl-amino-5-methylthieno[2,3-d]pyrimidine dihydrochloride hydrate	1986
M. Fujita and Yamaguchi I.	Differential Hypoglycemic Effect of 2,5-Anhydro-D-Mannitol, a Putative Gluconeogenesis Inhibitor, in Genetically Diabetic (db/db) and Streptozotocin-Induced Diabetic Mice	1994
D. E. Bierer, Dubenko L. G., Zhang P., Lu Q., Imbach P. A., Garofalo A. W., Phuan P. W., Fort D. M., Litvak J., Gerber R. E., Sloan B., Luo J., Cooper R. and Reaven G. M.	Antihyperglycemic activities of cryptolepine analogues: An ethnobotanical lead structure isolated from Cryptolepis sanguinolenta	1998
B. Ahrén, Holst J. J., Mårtensson H. and Balkan B.	Improved glucose tolerance and insulin secretion by inhibition of dipeptidyl peptidase IV in mice	2000
T. Miura, Itoh C., Iwamoto N., Kato M., Kawai M., Park S. R. and Suzuki I.	Hypoglycemic activity of the fruit of the Momordica charantia in type 2 diabetic mice	2001
M. Kuroda, Mimaki Y., Sashida Y., Mae T., Kishida H., Nishiyama T., Tsukagawa M., Konishi E., Takahashi K., Kawada T., Nakagawa K. and Kitahara M.	Phenolics with PPAR-γ ligand-Binding activity obtained from licorice (Glycyrrhiza uralensis Roots) and ameliorative effects of glycyrin on genetically diabetic KK-Ay mice	2003
Y. Yoshikawa, Ueda E., Sakurai H. and Kojima Y.	Anti-diabetes effect of Zn(II)/carnitine complex by oral administration	2003
N. Irwin, Green B. D., Gault V. A., Greer B., Harriott P., Bailey C. J., Flatt P. R. and O'Harte F. P. M.	Degradation, insulin secretion, and antihyperglycemic actions of two palmitate-derivitized N-terminal pyroglutamyl analogues of glucose-dependent insulinotropic polypeptide	2005
W. Wang, Devasthale P., Farrelly D., Gu L., Harrity T., Cap M., Chu C., Kunselman L., Morgan N., Ponticiello R., Zebo R., Zhang L., Locke K., Lippy J., O'Malley K., Hosagrahara V., Zhang L., Kadiyala P., Chang C., Muckelbauer J., Doweyko A. M., Zahler R., Ryono D., Hariharan N. and Cheng P. T. W.	Discovery of azetidinone acids as conformationally-constrained dual PPARα/γ agonists	2008
J. T. Xie, Wang C. Z., Li X. L., Ni M., Fishbein A. and Yuan C. S.	Anti-diabetic effect of American ginseng may not be linked to antioxidant activity: Comparison between American ginseng and Scutellaria baicalensis using an ob/ob mice model	2009
X. Zhang, Zhou Z., Yang H., Chen J., Feng Y., Du L., Leng Y. and Shen J.	4-(Phenylsulfonamidomethyl)benzamides as potent and selective inhibitors of the 11β-hydroxysteroid dehydrogenase type 1 with efficacy in diabetic ob/ob mice	2009
J. T. Heiker, Klöting N., Kovacs P., Kuettner E. B., Sträter N., Schultz S., Kern M., Stumvoll M., Blüher M. and Beck-Sickinger A. G.	Vaspin inhibits kallikrein 7 by serpin mechanism	2013
N. Irwin, Montgomery I. A., Moffett R. C. and Flatt P. R.	Chemical cholecystokinin receptor activation protects against obesity-diabetes in high fat fed mice and has sustainable beneficial effects in genetic ob/ob mice	2013
B. Ma, Tu P., Zhao X., Zhang Y., Wang Y., Ma C., Ji Y., Li X., Abbas S. A. and Li M.	Expression and purification of optimized rolGLP-1, a novel GLP-1 analog, in Escherichia coli BL21(DE3) and its good glucoregulatory effect on type 2 diabetic mice	2013
J. Han, Sun L. D., Qian H. and Huang W. L.	Biological activity studies of the novel glucagon-like peptide-1 derivative HJ07	2014
H. Yuan, Meng S., Wang G., Gong Z., Sun W. and He G.	Hypoglycemic effect of triterpenoid-rich extracts from Euryale ferox shell on normal and streptozotocin-diabetic mice	2014
M. N. Aboul-Enein, El-Azzouny A. A. E. S., Saleh O. A., Maklad Y. A., Aboutabl M. E. and El-Din M. M. G.	Synthesis, bio-evaluation and molecular modeling studies of (2S)-1-[({[1-substituted cyclohexyl] methyl} amino) acetyl] pyrrolidine-2-carbonitriles for their DPP-4 inhibiting activity	2016
A. L. Martínez, Madariaga-Mazón A., Rivero-Cruz I., Bye R. and Mata R.	Antidiabetic and Antihyperalgesic Effects of a Decoction and Compounds from Acourtia thurberi	2017
J. Xu, Lin S., Myers R. W., Trujillo M. E., Pachanski M. J., Malkani S., Chen H. S., Chen Z., Campbell B., Eiermann G. J., Elowe N., Farrer B. T., Feng W., Fu Q., Kats-Kagan R., Kavana M., McMasters D. R., Mitra K., Tong X., Xu L., Zhang F., Zhang R., Addona G. H., Berger J. P., Zhang B. and Parmee E. R.	Discovery of orally active hepatoselective glucokinase activators for treatment of Type II Diabetes Mellitus	2017
M. Kato, Miura T., Nakao M., Iwamoto N., Ishida T. and Tanigawa K.	Effect of alpha-linolenic acid on blood glucose, insulin and GLUT4 protein content of type 2 diabetic mice	2000
F. P. O'Harte, Mooney M. H., Kelly C. M. and Flatt P. R.	Improved glycaemic control in obese diabetic ob/ob mice using N-terminally modified gastric inhibitory polypeptide	2000
A. K. Nyarko, Asare-Anane H., Ofosuhene M., Addy M. E., Teye K. and Addo P.	Aqueous extract of Ocimum canum decreases levels of fasting blood glucose and free radicals and increases antiatherogenic lipid levels in mice	2002
K. Aoki, Taniguchi H., Ito Y., Satoh S., Nakamura S., Muramatsu K., Yamashita R., Ito S., Mori Y. and Sekihara H.	Dehydroepiandrosterone decreases elevated hepatic glucose production in C57BL/KsJ-db/db mice	2004
D. V. Erbe, Wang S., Zhang Y. L., Harding K., Kung L., Tam M., Stolz L., Xing Y., Furey S., Qadri A., Klaman L. D. and Tobin J. F.	Ertiprotafib improves glycemic control and lowers lipids via multiple mechanisms	2005
H. Fujita, Fujishima H., Koshimura J., Hosoba M., Yoshioka N., Shimotomai T., Morii T., Narita T., Kakei M. and Ito S.	Effects of antidiabetic treatment with metformin and insulin on serum and adipose tissue adiponectin levels in db/db mice	2005
Z. F. Cai, Liu Q., Li P. P., Guo Z. R. and Shen Z. F.	Synthesis and anti-diabetic activity of (RS)-2-ethoxy-3-{4-[2-(4-trifluoro-8methanesulfonyloxy-phenyl)-ethoxy]-phenyl}- propionic acid	2006
N. Lakshminarayana, Prasad Y. R., Gharat L., Thomas A., Narayanan S., Raghuram A., Srinivasan C. V. and Gopalan B.	Synthesis and evaluation of some novel dibenzo[b,d]furan carboxylic acids as potential anti-diabetic agents	2010
S. Fukuda, Ohta T., Sakata S., Morinaga H., Ito M., Nakagawa Y., Tanaka M. and Matsushita M.	Pharmacological profiles of a novel protein tyrosine phosphatase 1B inhibitor, JTT-551	2010
T. Lao-Ong, Chatuphonprasert W., Nemoto N. and Jarukamjorn K.	Alteration of hepatic glutathione peroxidase and superoxide dismutase expression in streptozotocin-induced diabetic mice by berberine	2012
H. Uchida-Maruki, Inagaki H., Ito R., Kurita I., Sai M. and Ito T.	Piceatannol lowers the blood glucose level in diabetic mice	2015
R. Mukherjee, Davies P. J., Crombie D. L., Bischoff E. D., Cesario R. M., Jow L., Hamann L. G., Boehm M. F., Mondon C. E., Nadzan A. M., Paterniti J. R., Jr. and Heyman R. A.	Sensitization of diabetic and obese mice to insulin by retinoid X receptor agonists	1997
Y. Fujisawa and Sakurai H.	Evidence for the improvement of noninsulin-dependent diabetes mellitus in KKA(Y) mice with daily oral administration of bis(6- methylpicolinato)oxovanadium(IV) complex	1999
T. Kiso, Namikawa T., Tokunaga T., Sawada K., Kakita T., Shogaki T. and Ohtsubo Y.	Anti-obesity and anti-diabetic activities of a new β3 adrenergic receptor agonist, (S)-(Z)-[4-[[1-[2-[(2-hydroxy-3-phenoxypropyl)]amino] ethyl]-1-propenyl]phenoxy] acetic acid ethanedioic acid (SWR-0342SA), in KK- A(y) mice	1999
R. Igarashi, Nakayama T., Takenaga M., Ichinohe M., Yamaguchi Y., Matsumoto K., Kitagawa A., Nakamura N., Kawai S., Nakagawa T., Taiji M., Nakayama C. and Mizushima Y.	Brain-derived neurotrophic factor bound with lecithin derivative showed a markedly enhanced pharmacological potency due to its potent cell membrane affinity followed by prolonged MAPK activation	2005
L. A. Sorbera and Castañer J.	MK-0431: Agent for type 2 diabetes dipeptidyl-peptidase IV (CD26) inhibitor	2005
M. K. Kim, Chae Y. N., Son M. H., Kim S. H., Kim J. K., Moon H. S., Park C. S., Bae M. H., Kim E., Han T., Choi H. h, Shin Y. A., Ahn B. N., Lee C. H., Lim J. I. and Shin C. Y.	PAR-5359, a well-balanced PPARα/γ dual agonist, exhibits equivalent antidiabetic and hypolipidemic activities in vitro and in vivo	2008
V. K. Bhat, Kerr B. D., Flatt P. R. and Gault V. A.	A novel GIP-oxyntomodulin hybrid peptide acting through GIP, glucagon and GLP-1 receptors exhibits weight reducing and anti-diabetic properties	2013
S. Hao, Sun J., Tian X., Sun X., Zhang Z. and Gao Y.	Lansoprazole enhances the antidiabetic effect of sitagliptin in mice with diet-induced obesity and healthy human subjects	2014
W. Leung, Ho F. M., Li W. P. and Liang Y. C.	Vitis thunbergii var. Taiwaniana leaf extract reduces blood glucose levels in mice with streptozotocin-induced diabetes	2017
R. Chakrabarti, Vikramadithyan R. K., Misra P., Hiriyan J., Raichur S., Damarla R. K., Gershome C., Suresh J. and Rajagopalan R.	Ragaglitazar: A novel PPARα & PPARγ agonist with potent lipid-lowering and insulin-sensitizing efficacy in animal models	2003
J. Kamon, Yamauchi T., Muto S., Takekawa S., Ito Y., Hada Y., Ogawa W., Itai A., Kasuga M., Tobe K. and Kadowaki T.	A novel IKKbeta inhibitor stimulates adiponectin levels and ameliorates obesity-linked insulin resistance	2004
S. Sharma, Misra C. S., Arumugam S., Roy S., Shah V., Davis J. A., Shirumalla R. K. and Ray A.	Antidiabetic activity of resveratrol, a known SIRT1 activator in a genetic model for type-2 diabetes	2011
A. R. Ochman, Lipinski C. A., Handler J. A., Reaume A. G. and Saporito M. S.	The Lyn kinase activator MLR-1023 is a novel insulin receptor potentiator that elicits a rapid-onset and durable improvement in glucose homeostasis in animal models of type 2 diabetes	2012
C. Moser, Vickers S. P., Brammer R., Cheetham S. C. and Drewe J.	Antidiabetic effects of the Cimicifuga racemosa extract Ze 450 in vitro and in vivo in ob/ob mice	2014
K. Watters and Blaisdell P.	Reduction of glycemic and lipid levels in db/db diabetic mice by psyllium plant fiber	1989
H. Ikeda, Taketomi S., Sugiyama Y., Sohda T., Meguro K. and Fujita T.	Effects of pioglitazone on glucose and lipid metabolism in normal and insulin resistant animals	1990
G. N. Jyothirmayi, Jayasundaramma B. and Reddi A. S.	In vivo glycogen and lipid synthesis by various tissues from normal and metformin-treated KK mice	1992
C. K. Moon, Lee S. H., Lee M. O. and Kim S. G.	Effects of brazilin on glucose oxidation, lipogenesis and therein involved enzymes in adipose tissues from diabetic KK-mice	1993
C. J. Bailey, Day C., Knapper J. M. E., Turner S. L. and Flatt P. R.	Antihyperglycaemic effect of saccharin in diabetic ob/ob mice	1997
B. R. Henke, Blanchard S. G., Brackeen M. F., Brown K. K., Cobb J. E., Collins J. L., Harrington Jr W. W., Hashim M. A., Hull-Ryde E. A., Kaldor I., Kliewer S. A., Lake D. H., Leesnitzer L. M., Lehmann J. M., Lenhard J. M., Orband-Miller L. A., Miller J. F., Mook Jr R. A., Noble S. A., Oliver Jr W., Parks D. J., Plunket K. D., Szewczyk J. R. and Willson T. M.	N-(2-benzoylphenyl)-L-tyrosine PPARγ agonists. 1. Discovery of a novel series of potent antihyperglycemic and antihyperlipidemic agents	1998
R. Chakrabarti, Vikramadithyan R. K., Dileepkumar T., Kumar K. B. S., Kumar M. P., Misra P., Rao P. B., Lohray V. B., Lohray B. B. and Rajagopalan R.	Studies on the euglycemic and hypolipidemic potentials of the novel indole analogue of thiazolidinedione, DRF 2189	1999
M. C. Iglesias-Osma, Garcia-Barrado M. J., Visentin V., Pastor-Mansilla M. F., Bour S., Prévot D., Valet P., Moratinos J. and Carpéné C.	Benzylamine exhibits insulin-like effects on glucose disposal, glucose transport, and fat cell lipolysis in rabbits and diabetic mice	2004
X. Hu, Feng Y., Shen Y., Zhao X. F., Yu J. H., Yang Y. S. and Leng Y.	Antidiabetic effect of a novel non-thiazolidinedione PPAR γ/α agonist on ob/ob mice	2006
J. Y. Bass, Caravella J. A., Chen L., Creech K. L., Deaton D. N., Madauss K. P., Marr H. B., McFadyen R. B., Miller A. B., Mills W. Y., Navas Iii F., Parks D. J., Smalley Jr T. L., Spearing P. K., Todd D., Williams S. P. and Wisely G. B.	Conformationally constrained farnesoid X receptor (FXR) agonists: Heteroaryl replacements of the naphthalene	2011
M. K. Kim, Chae Y. N., Choi S. H., Moon H. S., Son M. H., Bae M. H., Choi H. H., Hur Y., Kim E., Park Y. H., Park C. S., Kim J. G., Lim J. I. and Shin C. Y.	PAM-1616, a selective peroxisome proliferator-activated receptor γ modulator with preserved anti-diabetic efficacy and reduced adverse effects	2011
S. G. Do, Park J. H., Nam H., Kim J. B., Lee J. Y., Oh Y. S. and Suh J. G.	Silk fibroin hydrolysate exerts an anti-diabetic effect by increasing pancreatic beta cell mass in C57BL/KsJ-db/db mice	2012
Y. Ichihara, Fujimura R., Tsuneki H., Wada T., Okamoto K., Gouda H., Hirono S., Sugimoto K., Matsuya Y., Sasaoka T. and Toyooka N.	Rational design and synthesis of 4-substituted 2-pyridin-2-ylamides with inhibitory effects on SH2 domain-containing inositol 5′-phosphatase 2 (SHIP2)	2013
B. Jiang, Guo S., Shi D., Guo C. and Wang T.	Discovery of novel bromophenol 3,4-dibromo-5-(2-bromo-3,4-dihydroxy-6- (isobutoxymethyl)benzyl)benzene-1,2-diol as protein tyrosine phosphatase 1B inhibitor and its anti-diabetic properties in C57BL/KsJ-db/db mice	2013
S. B. Park, Jung W. H., Kang N. S., Park J. S., Bae G. H., Kim H. Y., Rhee S. D., Kang S. K., Ahn J. H., Jeong H. G. and Kim K. Y.	Anti-diabetic and anti-inflammatory effect of a novel selective 11β-HSD1 inhibitor in the diet-induced obese mice	2013
T. Shida, Kamei N., Takeda-Morishita M., Isowa K. and Takayama K.	Colonic delivery of docosahexaenoic acid improves impaired glucose tolerance via GLP-1 secretion and suppresses pancreatic islet hyperplasia in diabetic KK-Ay mice	2013
Z. K. Wan, Chenail E., Li H. Q., Ipek M., Xiang J., Suri V., Hahm S., Bard J., Svenson K., Xu X., Tian X., Wang M., Li X., Johnson C. E., Qadri A., Panza D., Perreault M., Mansour T. S., Tobin J. F. and Saiah E.	Discovery of HSD-621 as a potential agent for the treatment of type 2 diabetes	2013
H. Yu, Han C. C., Sun Y., Qi X., Shi Y., Gao X. and Zhang C.	The Agaricoglyceride of royal sun medicinal mushroom, Agaricus brasiliensis (Higher Basidiomycetes) is anti-inflammatory and reverses diabetic glycemia in the liver of mice	2013
D. Arha, Pandeti S., Mishra A., Srivastava S. P., Srivastava A. K., Narender T. and Tamrakar A. K.	Deoxyandrographolide promotes glucose uptake through glucose transporter-4 translocation to plasma membrane in L6 myotubes and exerts antihyperglycemic effect in vivo	2015
A. Guillén, Granados S., Rivas K. E., Estrada O., Echeverri L. F. and Balcázar N.	Antihyperglycemic activity of eucalyptus tereticornis in insulin-resistant cells and a nutritional model of diabetic mice	2015
Y. X. Liu, Si M. M., Lu W., Zhang L. X., Zhou C. X., Deng S. L. and Wu H. S.	Effects and molecular mechanisms of the antidiabetic fraction of Acorus calamus L. on GLP-1 expression and secretion in vivo and in vitro	2015
G. Varsha, Uma Maheswari B., Ramasamy M. and Karunanithi M.	Effect of ethanolic extract of Calophyllum inophyllum leaves on oxidativestress complications in mouse model	2016
M. R. Jain, Joharapurkar A. A., Kshirsagar S. G., Patel V. J., Bahekar R. H., Patel H. V., Jadav P. A., Patel P. R. and Desai R. C.	ZY15557, a novel, long acting inhibitor of dipeptidyl peptidase-4, for the treatment of Type 2 diabetes mellitus	2017
L. Wang, Roy D., Lin S. S., Yuan S. T. and Sun L.	Hypoglycemic effect of Camellia chrysantha extract on type 2 diabetic mice model	2017
A. K. Saha, Kurowski T. G., Colca J. R. and Ruderman N. B.	Lipid abnormalities in tissues of the KKAy mouse: effects of pioglitazone on malonyl-CoA and diacylglycerol	1994
A. E. Halseth, Ensor N. J., White T. A., Ross S. A. and Gulve E. A.	Acute and chronic treatment of ob/ob and db/db mice with AICAR decreases blood glucose concentrations	2002
M. Liu, Wu K., Mao X., Wu Y. and Ouyang J.	Astragalus polysaccharide improves insulin sensitivity in KKAy mice: Regulation of PKB/GLUT4 signaling in skeletal muscle	2010
W. Zhang, Welihinda A., Mechanic J., Ding H., Zhu L., Lu Y., Deng Z., Sheng Z., Lv B., Chen Y., Roberge J. Y., Seed B. and Wang Y. X.	EGT1442, a potent and selective SGLT2 inhibitor, attenuates blood glucose and HbA1c levels in db/db mice and prolongs the survival of stroke-prone rats	2011
D. Shi, Guo S., Jiang B., Guo C., Wang T., Zhang L. and Li J.	HPN, a synthetic analogue of bromophenol from red alga Rhodomela confervoides: Synthesis and anti-diabetic effects in C57BL/KsJ-db/db mice	2013
S. Roy, Khanna V., Mittra S., Dhar A., Singh S., Mahajan D. C., Priyadarsiny P., Davis J. A., Sattigeri J., Saini K. S. and Bansal V. S.	Combination of dipeptidylpeptidase IV inhibitor and low dose thiazolidinedione: Preclinical efficacy and safety in db/db mice	2007
L. Lv, Wu S. Y., Wang G. F., Zhang J. J., Pang J. X., Liu Z. Q., Xu W., Wu S. G. and Rao J. J.	Effect of astragaloside IV on hepatic glucose-regulating enzymes in diabetic mice induced by a high-fat diet and streptozotocin	2010
R. C. Camacho, Zafian P. T., Achanfuo-Yeboah J., Manibusan A. and Berger J. P.	Pegylated Fgf21 rapidly normalizes insulin-stimulated glucose utilization in diet-induced insulin resistant mice	2013
I. Murakami, Mitsutake S., Kobayashi N., Matsuda J., Suzuki A., Shigyo T. and Igarashi Y.	Improved high-fat diet-induced glucose intolerance by an oral administration of phytosphingosine	2013
D. Tian, Liu J., Liu N., Wang R., Ai Y., Jin L., Li F., Wei P., Li Z., Wang C. and Zhang W.	Daidzin decreases blood glucose and lipid in streptozotocin-induced diabetic mice	2016
A. Reddi, DeAngelis B., Frank O., Lasker N. and Baker H.	Biotin supplementation improves glucose and insulin tolerances in genetically diabetic KK mice	1988
E. E. Largis, Burns M. G., Muenkel H. A., Dolan J. A. and Claus T. H.	Antidiabetic and antiobesity effects of a highly selective β3‐adrenoceptor agonist (CL 316,243)	1994
A. Hiroki, Hatakeyama H., Kawakami M., Watanabe T., Takei I. and Umezawa K.	Antidiabetic effect of a nitrosamine-free dephostatin analogue, methoxime-3,4-dephostatin, in db/db mice	2002
T. Shiuchi, Cui T. X., Wu L., Nakagami H., Takeda-Matsubara Y., Iwai M. and Horiuchi M.	ACE inhibitor improves insulin resistance in diabetic mouse via bradykinin and NO	2002
K. Kuwabara, Murakami K., Todo M., Aoki T., Asaki T., Murai M. and Yano J.	A novel selective peroxisome proliferator-activated receptor α agonist, 2-methyl-c-5-[4-[5-methyl-2-(4-methylphenyl)-4-oxazolyl]butyl]-1, 3-dioxane-r-2-carboxylic acid (NS-220), potently decreases plasma triglyceride and glucose levels and modifies lipoprotein profiles in KK-Ay mice	2004
J. K. Eun, Jung S. N., Kun H. S., Sung R. K., Tae Y. H., Myoung G. P., In G. J., Jong G. P., Choe W., Kim S. S. and Ha J.	Antidiabetes and antiobesity effect of cryptotanshinone via activation of AMP-activated protein kinase	2007
Y. Moritoh, Takeuchi K., Asakawa T., Kataoka O. and Odaka H.	The dipeptidyl peptidase-4 inhibitor alogliptin in combination with pioglitazone improves glycemic control, lipid profiles, and increases pancreatic insulin content in ob/ob mice	2009
E. T. Parlevliet, Schröder-van der Elst J. P., Corssmit E. P. M., Picha K., O'Neil K., Stojanovic-Susulic V., Ort T., Havekes L. M., Romijn J. A. and Pijl H.	CNTO736, a novel glucagon-like peptide-1 receptor agonist, ameliorates insulin resistance and inhibits very low-density lipoprotein production in high-fat-fed mice	2009
D. W. Porter, Irwin N., Flatt P. R., Hölscher C. and Gault V. A.	Prolonged GIP receptor activation improves cognitive function, hippocampal synaptic plasticity and glucose homeostasis in high-fat fed mice	2011
N. Hamza, Berke B., Cheze C., Le Garrec R., Umar A., Agli A. N., Lassalle R., Jové J., Gin H. and Moore N.	Preventive and curative effect of Trigonella foenum-graecum L. seeds in C57BL/6J models of type 2 diabetes induced by high-fat diet	2012
G. J. Morton, Matsen M. E., Bracy D. P., Meek T. H., Nguyen H. T., Stefanovski D., Bergman R. N., Wasserman D. H. and Schwartz M. W.	FGF19 action in the brain induces insulin-independent glucose lowering	2013
S. H. Liu, Sun S. W., Tian Z. F., Wu J. Y., Li X. L. and Xu C. P.	Antioxidant and hypoglycemic activities of exopolysaccharide by submerged culture of inocutus hispidus	2015
S. Patterson, de Kort M., Irwin N., Moffett R. C., Dokter W. H., Bos E. S., Miltenburg A. M. and Flatt P. R.	Pharmacological characterization and antidiabetic activity of a long-acting glucagon-like peptide-1 analogue conjugated to an antithrombin III-binding pentasaccharide	2015
M. J. Kim, Leem K. H. and Kim H. K.	Hydrangea dulcis folium preserves β-cell mass in diabetic db/db mice	2009
S. Y. Park, Shin H. K., Lee J. H., Kim C. D., Lee W. S., Rhim B. Y. and Hong K. W.	Cilostazol ameliorates metabolic abnormalities with suppression of proinflammatory markers in a db/db mouse model of type 2 diabetes via activation of peroxisome proliferator-activated receptor gamma transcription	2009
J. I. Eiki, Nagata Y., Futamura M., Sasaki-Yamamoto K., Iino T., Nishimura T., Chiba M., Ohyama S., Yoshida-Yoshimioto R., Fujii K., Hosaka H., Goto-Shimazaki H., Kadotani A., Ohe T., Lin S., Langdon R. B. and Berger J. P.	Pharmacokinetic and pharmacodynamic properties of the glucokinase activator MK-0941 in rodent models of type 2 diabetes and healthy dogs	2011
Y. J. Wang, Huang S. L., Feng Y., Ning M. M. and Leng Y.	Emodin, an 11β-hydroxysteroid dehydrogenase type 1 inhibitor, regulates adipocyte function in vitro and exerts anti-diabetic effect in ob/ob mice	2012
H. Lei, Guo S., Han J., Wang Q., Zhang X. and Wu W.	Hypoglycemic and hypolipidemic activities of MT-alpha-glucan and its effect on immune function of diabetic mice	2012
K. J. Jeong, Kim D. Y., Quan H. Y., Jo H. K., Kim G. W. and Chung S. H.	Effects of eugenol on hepatic glucose production and AMPK signaling pathway in hepatocytes and C57BL/6J mice	2014
M. Pal and Gupta S.	Testosterone supplementation improves glucose homeostasis despite increasing hepatic insulin resistance in male mouse model of type 2 diabetes mellitus	2016
T. K. Saha, Yoshikawa Y. and Sakurai H.	Improvement of hyperglycaemia and metabolic syndromes in type 2 diabetic KKAy mice by oral treatment with [meso-tetrakis(4-sulfonatophenyl) porphyrinato]oxovanadium(IV)(4-) complex	2007
J. Q. Shao, Iwashita N., Du H., Wang Y. T., Wang Y. Y., Zhao M., Wang J., Watada H. and Kawamori R.	Angiotensin II receptor blocker provides pancreatic β-cell protection independent of blood pressure lowering in diabetic db/db mice	2007
Y. Moritoh, Takeuchi K., Asakawa T., Kataoka O. and Odaka H.	Chronic administration of alogliptin, a novel, potent, and highly selective dipeptidyl peptidase-4 inhibitor, improves glycemic control and beta-cell function in obese diabetic ob/ob mice	2008
B. R. Bhattarai, Kafle B., Hwang J. S., Ham S. W., Lee K. H., Park H., Han I. O. and Cho H.	Novel thiazolidinedione derivatives with anti-obesity effects: Dual action as PTP1B inhibitors and PPAR-γ activators	2010
J. Lu, Zeng Y., Hou W., Zhang S., Li L., Luo X., Xi W., Chen Z. and Xiang M.	The soybean peptide aglycin regulates glucose homeostasis in type 2 diabetic mice via IR/IRS1 pathway	2012
A. Karatug and Bolkent S.	The potential role of combined antioxidant treatment on pancreas of STZ-diabetic mice	2013
W. T. Xiong, Gu L., Wang C., Sun H. X. and Liu X.	Anti-hyperglycemic and hypolipidemic effects of Cistanche tubulosa in type 2 diabetic db/db mice	2013
X. G. Yao, Chen F., Li P., Quan L., Chen J., Yu L., Ding H., Li C., Chen L., Gao Z., Wan P., Hu L., Jiang H. and Shen X.	Natural product vindoline stimulates insulin secretion and efficiently ameliorates glucose homeostasis in diabetic murine models	2013
Y. Shao, Yuan G., Feng Y., Zhang J. and Guo X.	Early liraglutide treatment is better in glucose control, beta-cell function improvement and mass preservation in db/db mice	2014
S. Suzuki, Suzuki C., Hinokio Y., Ishigaki Y., Katagiri H., Kanzaki M., Azev V. N., Chakraborty N. and d'Alarcao M.	Insulin-mimicking bioactivities of acylated inositol glycans in several mouse models of diabetes with or without obesity	2014
H. J. Gim, Li H., Jeong J. H., Lee S. J., Sung M. K., Song M. Y., Park B. H., Oh S. J., Ryu J. H. and Jeon R.	Design, synthesis, and biological evaluation of a series of alkoxy-3-indolylacetic acids as peroxisome proliferator-activated receptor γ/δ agonists We dedicate this article to Professor Young-Ger Suh on the occasion of his retirement	2015
S. Manok, Sungthong B., Sato H., Sugiyama E. and Sato V. H.	Hypoglycemic and antioxidant activities of the water extract of aquilaria crassna leaves in streptozotocin-nicotinamide-induced type-2 diabetic mice	2016
R. Nathiya and Gayathri M.	Evaluation of antidiabetic effect of polyherbal formulations in STZ-induced mice	2016
I. Karvonen, Sonnunen R., Huupponen R. and Sotaniemi E. A.	Reduced glucose-6-phosphorylase and NADPH generating enzyme activities associated with glibenclamide induced hypoglycemia and hypoinsulinemia in genetically obese mice	1990
Y. Ishikawa, Takagi Y., Takeno H., Watanabe K. and Tani T.	Actions of the novel oral antidiabetic agent HQL-975 in genetically obese diabetic db/db mice	1998
A. Tajima, Hirata T., Taniguchi K., Kondo Y., Kato S., Saito-Hori M., Ishimoto T. and Yamamoto K.	Combination of TS-021 with metformin improves hyperglycemia and synergistically increases pancreatic β-cell mass in a mouse model of type 2 diabetes	2011
H. Fujimoto, Hirase T., Miyazaki Y., Hara H., Ide-Iwata N., Nishimoto-Hazuku A., Saris C. J., Yoshida H. and Node K.	IL-27 inhibits hyperglycemia and pancreatic islet inflammation induced by streptozotocin in mice	2011
N. Dhanesha, Joharapurkar A., Shah G., Kshirsagar S., Patel V., Patel K., Bahekar R. and Jain M.	Treatment with exendin-4 improves the antidiabetic efficacy and reverses hepatic steatosis in glucokinase activator treated db/db mice	2013
M. Gao, Tong Y., Gao X. and Yao W.	Development of a C-terminal site-specific PEGylated analog of GLP-1 with improved anti-diabetic effects in diabetic mice	2013
Y. Ou, Lin L., Yang X., Pan Q. and Cheng X.	Antidiabetic potential of phycocyanin: Effects on KKAy mice	2013
L. Nagy, Docsa T., Szanto M., Brunyanszki A., Hegedus C., Marton J., Konya B., Virag L., Somsak L., Gergely P. and Bai P.	Glycogen phosphorylase inhibitor N-(3,5-dimethyl-Benzoyl)-N'-(beta-D-glucopyranosyl)urea improves glucose tolerance under normoglycemic and diabetic conditions and rearranges hepatic metabolism	2013
Q. Liu, Zhang F. G., Zhang W. S., Pan A., Yang Y. L., Liu J. F., Li P., Liu B. L. and Qi L. W.	Ginsenoside Rg1 inhibits glucagon-induced hepatic gluconeogenesis through Akt-FoxO1 interaction	2017
J. Liu, Sun H., Duan W., Mu D. and Zhang L.	Maslinic acid reduces blood glucose in KK-Ay mice	2007
J. Zhang, Tiller C., Shen J., Wang C., Girouard G. S., Dennis D., Barrow C. J., Miao M. and Ewart H. S.	Antidiabetic properties of polysaccharide- and polyphenolic-enriched fractions from the brown seaweed Ascophyllum nodosum	2007
R. A. Power, Hulver M. W., Zhang J. Y., Dubois J., Marchand R. M., Ilkayeva O., Muoio D. M. and Mynatt R. L.	Carnitine revisited: potential use as adjunctive treatment in diabetes	2007
S. Shrestha, Bhattarai B. R., Kafle B., Lee K. H. and Cho H.	Derivatives of 1,4-bis(3-hydroxycarbonyl-4-hydroxyl)styrylbenzene as PTP1B inhibitors with hypoglycemic activity	2008
W. Kang, Hong H. J., Guan J., Kim D. G., Yang E. J., Koh G., Park D., Han C. H., Lee Y. J. and Lee D. H.	Resveratrol improves insulin signaling in a tissue-specific manner under insulin-resistant conditions only: in vitro and in vivo experiments in rodents	2012
X. Ye, Qi J., Sun G., Ren G., Zhu S., Wu Y., Yu D., Zhao J., Liu M. and Li D.	Enhancement of the pharmacological efficacy of FGF-21 by genetic modification and PEGylation	2013
D. P. Arcari, Santos J. C., Gambero A., Ferraz L. F. and Ribeiro M. L.	Modulatory effects of yerba mate (Ilex paraguariensis) on the PI3K-AKT signaling pathway	2013
T. Takasu and Takakura S.	Protective effect of ipragliflozin on pancreatic islet cells in obese type 2 diabetic db/db mice	2018
S. H. Yu, Chen S. Y., Li W. S., Dubey N. K., Chen W. H., Chuu J. J., Leu S. J. and Deng W. P.	Hypoglycemic Activity through a Novel Combination of Fruiting Body and Mycelia of Cordyceps militaris in High-Fat Diet-Induced Type 2 Diabetes Mellitus Mice	2015
L. Y. Tian, Bai X., Chen X. H., Fang J. B., Liu S. H. and Chen J. C.	Anti-diabetic effect of methylswertianin and bellidifolin from Swertia punicea Hemsl. and its potential mechanism	2010
F. P. O'Harte, Franklin Z. J. and Irwin N.	Two novel glucagon receptor antagonists prove effective therapeutic agents in high-fat-fed and obese diabetic mice	2014
W. Xie, Nie Y., Du L., Zhang Y. and Cai G.	Preventive effects of fenofibrate on insulin resistance, hyperglycaemia, visceral fat accumulation in NIH mice induced by small-dose streptozotocin and lard	2007
P. L. McClean, Irwin N., Hunter K., Gault V. A. and Flatt P. R.	(Pro 3)GIP[mPEG]: Novel, long-acting, mPEGylated antagonist of gastric inhibitory polypeptide for obesity-diabetes (diabesity) therapy	2008
C. C. Lee, Hsu W. H., Shen S. R., Cheng Y. H. and Wu S. C.	Fagopyrum tataricum (buckwheat) improved high-glucose-induced insulin resistance in mouse hepatocytes and diabetes in fructose-rich diet-induced mice	2012
W. D. Porter, Flatt P. R., Holscher C. and Gault V. A.	Liraglutide improves hippocampal synaptic plasticity associated with increased expression of Mash1 in ob/ob mice	2013
S. K. Sadasivan, Vasamsetti B., Singh J., Marikunte V. V., Oommen A. M., Jagannath M. R. and Pralhada Rao R.	Exogenous administration of spermine improves glucose utilization and decreases bodyweight in mice	2014
D. J. Son, Hwang S. Y., Kim M. H., Park U. K. and Kim B. S.	Anti-Diabetic and Hepato-Renal Protective Effects of Ziyuglycoside II Methyl Ester in Type 2 Diabetic Mice	2015
B. Elango, Dornadula S., Paulmurugan R. and Ramkumar K. M.	Pterostilbene Ameliorates Streptozotocin-Induced Diabetes through Enhancing Antioxidant Signaling Pathways Mediated by Nrf2	2016
M. Huang, Deng S., Han Q., Zhao P., Zhou Q., Zheng S., Ma X., Xu C., Yang J. and Yang X.	Hypoglycemic activity and the potential mechanism of the flavonoid rich extract from Sophora tonkinensis Gagnep. in KK-Ay mice	2016
M. Z. Strowski, Li Z., Szalkowski D., Shen X., Guan X. M., Juttner S., Moller D. E. and Zhang B. B.	Small-molecule insulin mimetic reduces hyperglycemia and obesity in a nongenetic mouse model of type 2 diabetes	2004
C. H. Park, Yamabe N., Noh J. S., Kang K. S., Tanaka T. and Yokozawa T.	The beneficial effects of morroniside on the inflammatory response and lipid metabolism in the liver of db/db mice	2009
C. C. Hsu, Guo Y. R., Wang Z. H. and Yin M. C.	Protective effects of an aqueous extract from pepino (Solanum muricatum Ait.) in diabetic mice	2011
P. Bansal, Paul P., Mudgal J., G. Nayak P., Thomas Pannakal S., Priyadarsini K. I. and Unnikrishnan M. K.	Antidiabetic, antihyperlipidemic and antioxidant effects of the flavonoid rich fraction of Pilea microphylla (L.) in high fat diet/streptozotocin-induced diabetes in mice	2012
H. Murakami, Yasui H. and Yoshikawa Y.	Pharmacological and pharmacokinetic studies of anti-diabetic tropolonato-Zn(II) complexes with Zn(S2O2) coordination mode	2012
S. M. Park, Choi J., Nam T. G., Ku J. M. and Jeong K.	Anti-diabetic effect of 3-hydroxy-2-naphthoic acid, an endoplasmic reticulum stress-reducing chemical chaperone	2016
P. J. Millar, Pathak V., Moffett R. C., Pathak N. M., Bjourson A. J., O'Kane M. J., Flatt P. R. and Gault V. A.	Beneficial metabolic actions of a stable GIP agonist following pre-treatment with a SGLT2 inhibitor in high fat fed diabetic mice	2016
W. Sun, Xu G., Guo X., Luo G., Wu L., Hou Y., Guo X., Zhou J., Xu T., Qin L., Fan Y., Han L., Matsabisa M., Ma X. and Liu T.	Protective effects of asiatic acid in a spontaneous type 2 diabetic mouse model	2017
J. B. Li, Zhang R., Han X. and Piao C. L.	Ginsenoside Rg1 inhibits dietary-induced obesity and improves obesity-related glucose metabolic disorders	2018
P. D. Cani, Knauf C., Iglesias M. A., Drucker D. J., Delzenne N. M. and Burcelin R.	Improvement of glucose tolerance and hepatic insulin sensitivity by oligofructose requires a functional glucagon-like peptide 1 receptor	2006
X. Zhang, Wang Z., Huang Y. and Wang J.	Effects of chronic administration of alogliptin on the development of diabetes and beta-cell function in high fat diet/streptozotocin diabetic mice	2011
A. Tahara, Matsuyama-Yokono A. and Shibasaki M.	Effects of antidiabetic drugs in high-fat diet and streptozotocin- nicotinamide-induced type 2 diabetic mice	2011
S. H. Lee, Min K. H., Han J. S., Lee D. H., Park D. B., Jung W. K., Park P. J., Jeon B. T., Kim S. K. and Jeon Y. J.	Effects of brown alga, Ecklonia cava on glucose and lipid metabolism in C57BL/KsJ-db/db mice, a model of type 2 diabetes mellitus	2012
M. J. Kim, An H. J., Kim D. H., Lee B., Lee H. J., Ullah S., Kim S. J., Jeong H. O., Moon K. M., Lee E. K., Yang J., Akter J., Chun P., Moon H. R. and Chung H. Y.	Novel SIRT1 activator MHY2233 improves glucose tolerance and reduces hepatic lipid accumulation in db/db mice	2018
M. Suzuki, Kakuta H., Takahashi A., Shimano H., Tada-Iida K., Yokoo T., Kihara R. and Yamada N.	Effects of atorvastatin on glucose metabolism and insulin resistance in KK/Ay mice	2005
S. Ae Park, Choi M. S., Cho S. Y., Seo J. S., Jung U. J., Kim M. J., Sung M. K., Park Y. B. and Lee M. K.	Genistein and daidzein modulate hepatic glucose and lipid regulating enzyme activities in C57BL/KsJ-db/db mice	2006
W. J. Jeon, Oh J. S., Park M. S. and Ji G. E.	Anti-hyperglycemic effect of fermented ginseng in type 2 diabetes mellitus mouse model	2013
G. Wang, Xu X., Yao X., Zhu Z., Yu L., Chen L., Chen J. and Shen X.	Latanoprost effectively ameliorates glucose and lipid disorders in db/db and ob/ob mice	2013
S. H. Kim, Huh C. S., Choi I. D., Jeong J. W., Ku H. K., Ra J. H., Kim T. Y., Kim G. B., Sim J. H. and Ahn Y. T.	The anti-diabetic activity of Bifidobacterium lactis HY8101 in vitro and in vivo	2014
L. Lei, Liu S., Li Y., Song H., He L., Liu Q., Sun S., Li Y., Feng Z. and Shen Z.	The potential role of glucokinase activator SHP289-04 in anti-diabetes and hepatic protection	2018
C. M. Arbeeny, Meyers D. S., Hillyer D. E. and Bergquist K. E.	Metabolic alterations associated with the antidiabetic effect of beta 3-adrenergic receptor agonists in obese mice	1995
S. Richards, Larson C. J., Koltun E. S., Hanel A., Chan V., Nachtigall J., Harrison A., Aay N., Du H., Arcalas A., Galan A., Zhang J., Zhang W., Won K. A., Tam D., Qian F., Wang T., Finn P., Ogilvie K., Rosen J., Aoyama R., Plonowski A., Cancilla B., Bentzien F., Yakes M., Mohan R., Lamb P., Nuss J. and Kearney P.	Discovery and characterization of an inhibitor of glucosylceramide synthase	2012
W. Keung, Ussher J. R., Jaswal J. S., Raubenheimer M., Lam V. H., Wagg C. S. and Lopaschuk G. D.	Inhibition of carnitine palmitoyltransferase-1 activity alleviates insulin resistance in diet-induced obese mice	2013
R. Lennox, Porter D. W., Flatt P. R., Holscher C., Irwin N. and Gault V. A.	Comparison of the independent and combined effects of sub-chronic therapy with metformin and a stable GLP-1 receptor agonist on cognitive function, hippocampal synaptic plasticity and metabolic control in high-fat fed mice	2014
E. Panzhinskiy, Hua Y., Lapchak P. A., Topchiy E., Lehmann T. E., Ren J. and Nair S.	Novel curcumin derivative CNB-001 mitigates obesity-Associated insulin resistances	2014
S. Nath, Ghosh S. K. and Choudhury Y.	A murine model of type 2 diabetes mellitus developed using a combination of high fat diet and multiple low doses of streptozotocin treatment mimics the metabolic characteristics of type 2 diabetes mellitus in humans	2017
Y. G. Li, Ji D. F., Zhong S., Lin T. B. and Lv Z. Q.	Hypoglycemic effect of deoxynojirimycin-polysaccharide on high fat diet and streptozotocin-induced diabetic mice via regulation of hepatic glucose metabolism	2015
F. F. Chen, Wang J. T., Zhang L. X., Xing S. F., Wang Y. X., Wang K., Deng S. L., Zhang J. Q., Tang L. and Wu H. S.	Oleanolic acid derivative DKS26 exerts antidiabetic and hepatoprotective effects in diabetic mice and promotes glucagon-like peptide-1 secretion and expression in intestinal cells	2017
X. Luo, Zhu Y., Liu R., Song J., Zhang F., Zhang W., Xu Z., Hou M., Yang B., Chen L. and Ji M.	Praziquantel treatment after Schistosoma japonicum infection maintains hepatic insulin sensitivity and improves glucose metabolism in mice	2017
Y. Gao, Gu C., Wang K., Wang H., Ruan K., Xu Z. and Feng Y.	The effects of hypoglycemia and weight loss of total lignans from Fructus Arctii in KKAy mice and its mechanisms of the activity	2018
J. J. Un, Lee M. K., Yong B. P., Jeon S. M. and Choi M. S.	Antihyperglycemic and antioxidant properties of caffeic acid in db/db mice	2006
J. Wang, Wang C., Li S., Li W., Yuan G., Pan Y. and Chen H.	Anti-diabetic effects of Inonotus obliquus polysaccharides in streptozotocin-induced type 2 diabetic mice and potential mechanism via PI3K-Akt signal pathway	2017
N. Irwin, Frizelle P., Montgomery I. A., Moffett R. C., O'Harte F. P. M. and Flatt P. R.	Beneficial effects of the novel cholecystokinin agonist (pGlu-Gln)-CCK-8 in mouse models of obesity/diabetes	2012
C. H. Park, Tanaka T. and Yokozawa T.	Anti-diabetic action of 7-O-galloyl-D-sedoheptulose, a polyphenol from Corni Fructus, through ameliorating inflammation and inflammation-related oxidative stress in the pancreas of type 2 diabetics	2013
H. Zhao, Yakar S., Gavrilova O., Sun H., Zhang Y., Kim H., Setser J., Jou W. and LeRoith D.	Phloridzin improves hyperglycemia but not hepatic insulin resistance in a transgenic mouse model of type 2 diabetes	2004
N. Zhang, Chen W., Zhou X., Zhou X., Xie X., Meng A., Li S. and Wang L.	C333H ameliorated insulin resistance through selectively modulating peroxisome proliferator-activated receptor γ in brown adipose tissue of db/db mice	2013
A. Tsuchida, Yamauchi T., Takekawa S., Hada Y., Ito Y., Maki T. and Kadowaki T.	Peroxisome proliferator-activated receptor (PPAR)alpha activation increases adiponectin receptors and reduces obesity-related inflammation in adipose tissue: comparison of activation of PPARalpha, PPARgamma, and their combination	2005
Y. Kanamoto, Yamashita Y., Nanba F., Yoshida T., Tsuda T., Fukuda I., Nakamura-Tsuruta S. and Ashida H.	A black soybean seed coat extract prevents obesity and glucose intolerance by up-regulating uncoupling proteins and down-regulating inflammatory cytokines in high-fat diet-fed mice	2011
H. Tsuneki, Nagata T., Fujita M., Kon K., Wu N., Takatsuki M., Yamaguchi K., Wada T., Nishijo H., Yanagisawa M., Sakurai T. and Sasaoka T.	Nighttime Administration of Nicotine Improves Hepatic Glucose Metabolism via the Hypothalamic Orexin System in Mice	2016
C. H. Park, Tanaka T. and Yokozawa T.	Evaluation of 7-O-galloyl-D-sedoheptulose, isolated from Corni Fructus, in the adipose tissue of type 2 diabetic db/db mice	2013
N. Qin, Chen Y., Jin M. N., Zhang C., Qiao W., Yue X. L., Duan H. Q. and Niu W. Y.	Anti-obesity and anti-diabetic effects of flavonoid derivative (Fla-CN) via microRNA in high fat diet induced obesity mice	2016
F. Capel, Chabrier G., Pitois E., Rigaudière J. P., Plenier S. L., Durand C., Jouve C., De Bandt J. P., Cynober L., Moinard C. and Morio B.	Combining citrulline with atorvastatin preserves glucose homeostasis in a murine model of diet-induced obesity	2015
S. E. Trasino, Tang X. H., Jessurun J. and Gudas L. J.	Retinoic acid receptor beta2 agonists restore glycaemic control in diabetes and reduce steatosis	2016
